# Supplementary material for: Caenorhabditis elegans populations shape their microbial environment
Source: NPJ Biofilms Microbiomes. 2026 Apr 4;12:106. doi: 10.1038/s41522-026-00975-z (PMC13230874; doi:10.1038/s41522-026-00975-z)
Supplement: Supplementary file 2 — 41522_2026_975_MOESM2_ESM [file 41522_2026_975_MOESM2_ESM.zip]

Archive with 1 entries (1 files):
- Full_Microbiome_Data.tsv
