# Supplementary material for: Caenorhabditis elegans populations shape their microbial environment
Source: NPJ Biofilms Microbiomes. 2026 Apr 4;12:106. doi: 10.1038/s41522-026-00975-z (PMC13230874; doi:10.1038/s41522-026-00975-z)
Supplement: Supplementary file 3 — 41522_2026_975_MOESM3_ESM [file 41522_2026_975_MOESM3_ESM.xlsx]

## Sheet: Supplementary_Table_1
	_
Sr.No.	Sample ID	input readsa	Following quality filtering	denoised Forward	denoised Reverse	merged reads	non chimeric reads	Description of sample	Day
1	ACME01	415580	405473	399163	401032	360430	212724	Pre-worm CMEs	Day-02
2	ACME02	513605	501243	494330	496500	448364	239124	Pre-worm CMEs	Day-02
3	ACME03	353732	345117	339329	340789	302660	176936	Pre-worm CMEs	Day-02
4	BCME02	197881	192743	189705	190080	171294	108085	Pre-worm CMEs	Day-02
5	BCME03	216891	211611	208059	208916	187788	115017	Pre-worm CMEs	Day-02
6	BCME41	255781	249353	246004	246581	224770	137215	Pre-worm CMEs	Day-02
7	PCME35	279458	274614	267334	269285	235162	144898	Pre-worm CMEs	Day-02
8	PCME36	255059	250789	244272	245769	215545	128500	Pre-worm CMEs	Day-02
9	PCME37	248165	244094	237831	239422	210000	128280	Pre-worm CMEs	Day-02
10	BCME05	192329	187302	185175	185463	169588	113207	Time of worm addition	Day00
11	BCME06	173754	168875	166582	166641	150038	98143	Time of worm addition	Day00
12	BCME12	136294	132939	131501	131336	120730	83209	Time of worm addition	Day00
13	PCME03	260481	254981	248954	250251	221619	157697	Time of worm addition	Day00
14	PCME04	214682	209746	204473	205586	180720	141871	Time of worm addition	Day00
15	PCME05	420190	411021	402564	404052	362920	264384	Time of worm addition	Day00
16	ACME04	211757	206924	204888	204601	188924	108052	Time of worm addition	Day00
17	ACME06	271409	264913	261420	262250	237999	136090	Time of worm addition	Day00
18	ACME22	131115	127867	126133	125902	112438	71066	Time of worm addition	Day00
19	ACME07	81123	79117	78092	78052	70557	44503	Non-grazed lawn environment (control)	Day03
20	ACME08	187940	183476	181772	181691	171598	100800	Non-grazed lawn environment (control)	Day03
21	ACME18	157476	153852	152405	151855	140629	86600	Non-grazed lawn environment (control)	Day03
22	BCME01	210473	204986	202782	203209	187263	115764	Non-grazed lawn environment (control)	Day03
23	BCME04	180024	175372	173616	173469	160291	100474	Non-grazed lawn environment (control)	Day03
24	BCME21	237641	231670	229444	229533	211642	132568	Non-grazed lawn environment (control)	Day03
25	PCME09	220436	216338	211383	212464	188094	112473	Non-grazed lawn environment (control)	Day03
26	PCME11	215462	211410	206759	207656	184255	110338	Non-grazed lawn environment (control)	Day03
27	PCME15	125175	122862	119976	120559	107202	65683	Non-grazed lawn environment (control)	Day03
28	BCME07	131527	127913	126467	126259	115117	75885	worm-grazed_Lawn environment	Day03
29	BCME11	159990	155991	154322	154158	141617	86785	worm-grazed_Lawn environment	Day03
30	BCME13	180882	176506	175158	174644	161954	95539	worm-grazed_Lawn environment	Day03
31	PCME07	173352	169956	166274	167003	151235	94481	worm-grazed_Lawn environment	Day03
32	PCME08	197860	194016	190108	191083	174795	125146	worm-grazed_Lawn environment	Day03
33	PCME12	131609	129413	127263	127675	121729	95275	worm-grazed_Lawn environment	Day03
34	ACME05	198971	194655	193407	192963	185600	100101	worm-grazed_Lawn environment	Day03
35	ACME17	120357	117543	116707	116708	112563	63533	worm-grazed_Lawn environment	Day03
36	ACME21	80755	79014	78513	78594	76201	40892	worm-grazed_Lawn environment	Day03
37	ACME55	58916	55497	55211	54726	44543	42210	Worms	Day03
38	ACME58	62881	61173	60652	59759	57187	48766	Worms	Day03
39	ACME66	119083	93273	93046	92562	73368	66545	Worms	Day03
40	BCME69	173848	154780	153867	153034	142166	112439	Worms	Day03
41	BCME70	180503	157427	156688	155993	140112	133908	Worms	Day03
42	BCME74	175238	165396	164888	164271	147741	139659	Worms	Day03
43	PCME65	91868	84016	82385	82357	73892	69785	Worms	Day03
44	PCME66	150845	143892	141717	141386	124066	118475	Worms	Day03
45	PCME67	95007	73686	71205	72014	60345	55938	Worms	Day03
46	ACME13	65478	63951	63539	63429	61002	35272	Non-grazed lawn environment (control)	Day06
47	ACME14	71071	69504	68969	68935	66595	44242	Non-grazed lawn environment (control)	Day06
48	ACME15	32555	31743	31281	31313	28566	17540	Non-grazed lawn environment (control)	Day06
49	BCME34	182418	177827	176180	175714	163976	91326	Non-grazed lawn environment (control)	Day06
50	BCME36	306197	298882	296325	296339	272995	164586	Non-grazed lawn environment (control)	Day06
51	BCME39	162135	158177	156469	156390	142747	93048	Non-grazed lawn environment (control)	Day06
52	PCME25	182042	178558	174451	174808	156673	106657	Non-grazed lawn environment (control)	Day06
53	PCME26	170960	167794	163891	164515	142762	84407	Non-grazed lawn environment (control)	Day06
54	PCME27	119120	116669	113453	113994	98422	64086	Non-grazed lawn environment (control)	Day06
55	ACME11	83388	81435	80524	80278	73747	45014	worm-grazed_Lawn environment	Day06
56	ACME12	77925	76175	75427	75481	70657	41806	worm-grazed_Lawn environment	Day06
57	BCME25	235049	229392	227694	227669	209193	131672	worm-grazed_Lawn environment	Day06
58	BCME28	189292	184780	183052	182856	166460	102442	worm-grazed_Lawn environment	Day06
59	BCME35	244088	238064	235729	235803	216710	134165	worm-grazed_Lawn environment	Day06
60	PCME28	156613	153805	150218	150817	131223	76547	worm-grazed_Lawn environment	Day06
61	PCME29	41332	40317	39148	38993	31384	22099	worm-grazed_Lawn environment	Day06
62	PCME30	192783	189059	184605	185815	163671	103700	worm-grazed_Lawn environment	Day06
63	ACME16	82045	80092	79059	79100	72267	44146	worm-grazed_Lawn environment	Day06
64	ACME51	99181	91992	91251	91280	84178	81124	Worms	Day06
65	ACME52	78675	74233	73896	73726	69935	67919	Worms	Day06
66	ACME56	121466	117041	116465	116237	111162	105757	Worms	Day06
67	BCME65	207328	190691	189707	189372	172908	165358	Worms	Day06
68	BCME71	141499	133150	131853	131644	119364	102928	Worms	Day06
69	BCME75	258690	241059	240083	239503	223049	212919	Worms	Day06
70	PCME68	120697	113683	111607	111065	79104	74600	Worms	Day06
71	PCME69	137673	132300	129895	130074	113550	108523	Worms	Day06
72	PCME70	124837	118814	116663	116609	96675	92860	Worms	Day06
73	ACME09	71492	69873	69040	68875	62034	30617	Non-grazed lawn environment (control)	Day09
74	ACME10	65748	64253	63635	63522	59109	33722	Non-grazed lawn environment (control)	Day09
75	ACME19	131795	128614	127227	127291	116932	67804	Non-grazed lawn environment (control)	Day09
76	BCME29	73186	70528	69463	68711	59594	38762	Non-grazed lawn environment (control)	Day09
77	BCME32	178617	174234	172399	172290	156724	98424	Non-grazed lawn environment (control)	Day09
78	BCME47	135238	131709	130129	129571	114617	73448	Non-grazed lawn environment (control)	Day09
79	PCME06	181953	177371	171239	172766	135171	92248	Non-grazed lawn environment (control)	Day09
80	PCME33	269505	264634	258223	259140	226054	124466	Non-grazed lawn environment (control)	Day09
81	PCME34	212731	209006	204628	205710	186450	105783	Non-grazed lawn environment (control)	Day09
82	ACME24	139463	136217	134371	133886	115872	74316	worm-grazed_Lawn environment	Day09
83	ACME20	143799	140636	138473	138077	118535	73981	worm-grazed_Lawn environment	Day09
84	BCME10	158545	154401	152924	152784	141263	100366	worm-grazed_Lawn environment	Day09
85	BCME16	164162	159896	158398	157911	143451	95421	worm-grazed_Lawn environment	Day09
86	BCME42	204460	199383	197379	197188	179029	119382	worm-grazed_Lawn environment	Day09
87	PCME23	217520	213628	208622	209216	179922	95560	worm-grazed_Lawn environment	Day09
88	PCME31	150885	148101	144162	144722	124789	75280	worm-grazed_Lawn environment	Day09
89	PCME32	185196	181607	177059	177917	153045	97209	worm-grazed_Lawn environment	Day09
90	ACME23	100445	98017	96568	96154	82888	55720	worm-grazed_Lawn environment	Day09
91	ACME49	112200	107281	106563	106150	100740	96522	Worms	Day09
92	ACME50	108181	104651	103993	103726	98923	91949	Worms	Day09
93	ACME62	953710	924348	921851	921522	892956	821820	Worms	Day09
94	BCME64	134978	128929	128127	127447	119878	114224	Worms	Day09
95	BCME72	179376	167675	166577	166536	158513	150877	Worms	Day09
96	BCME77	218918	204854	203806	203551	191018	180694	Worms	Day09
97	PCME72	124954	119952	117570	117386	110520	105326	Worms	Day09
98	PCME73	167315	161741	158417	158826	143297	135770	Worms	Day09
99	PCME74	205895	200623	196645	196992	186566	169684	Worms	Day09
100	ACME28	99799	97564	96083	96122	83629	62211	Non-grazed lawn environment (control)	Day12
101	ACME30	94044	91981	90625	90621	79105	52549	Non-grazed lawn environment (control)	Day12
102	BCME37	245470	239749	236918	236399	208364	131427	Non-grazed lawn environment (control)	Day12
103	BCME38	242929	236898	233648	233113	200270	124716	Non-grazed lawn environment (control)	Day12
104	BCME45	145466	141689	139781	139286	120968	81421	Non-grazed lawn environment (control)	Day12
105	PCME38	271793	266510	260075	261167	224809	128182	Non-grazed lawn environment (control)	Day12
106	PCME39	165902	162689	158177	158610	132122	77356	Non-grazed lawn environment (control)	Day12
107	PCME40	224955	220677	215010	215810	180859	106542	Non-grazed lawn environment (control)	Day12
108	BCME26	195709	191251	188746	188373	162680	114914	worm-grazed_Lawn environment	Day12
109	BCME30	195380	190582	187955	187632	163135	109841	worm-grazed_Lawn environment	Day12
110	BCME48	145970	142258	140247	139820	120750	86382	worm-grazed_Lawn environment	Day12
111	PCME01	232526	227194	220300	221327	177078	114965	worm-grazed_Lawn environment	Day12
112	PCME10	175353	172151	167855	168423	144305	79218	worm-grazed_Lawn environment	Day12
113	PCME16	160340	156655	152085	151785	120523	76389	worm-grazed_Lawn environment	Day12
114	ACME25	109221	106733	105128	104616	89228	59213	worm-grazed_Lawn environment	Day12
115	ACME26	108885	106510	104627	104284	84408	58162	worm-grazed_Lawn environment	Day12
116	ACME27	73062	71418	70336	70461	61765	35552	worm-grazed_Lawn environment	Day12
117	ACME53	76327	73714	73181	72993	62412	58422	Worms	Day12
118	ACME60	58164	55560	55002	54739	38004	35423	Worms	Day12
119	ACME63	1071708	1035796	1032908	1032564	919868	825147	Worms	Day12
120	BCME76	235648	224300	222844	222666	206967	187556	Worms	Day12
121	BCME78	172521	165691	164507	164124	133313	121102	Worms	Day12
122	BCME79	125557	115353	114615	113879	95174	86802	Worms	Day12
123	PCME75	215528	207421	203335	203928	183656	164259	Worms	Day12
124	PCME76	160452	148722	145769	145799	121691	115678	Worms	Day12
125	PCME77	190580	186252	182850	183324	174045	159614	Worms	Day12
126	BCME27	174163	169462	166889	166826	144714	94745	Non-grazed lawn environment (control)	Day15
127	BCME43	40482	39366	38416	38431	31989	21892	Non-grazed lawn environment (control)	Day15
128	BCME46	155026	150877	148550	148216	128504	85310	Non-grazed lawn environment (control)	Day15
129	PCME24	265019	260130	253638	254826	215832	127909	Non-grazed lawn environment (control)	Day15
130	PCME46	155140	151944	147722	148573	125145	65599	Non-grazed lawn environment (control)	Day15
131	PCME48	175220	171669	167028	167924	138069	92026	Non-grazed lawn environment (control)	Day15
132	BCME31	133169	129884	128035	127313	107699	75321	worm-grazed_Lawn environment	Day15
133	BCME33	255833	249624	246299	245718	209839	138241	worm-grazed_Lawn environment	Day15
134	BCME44	11387	11096	10714	10607	7759	6086	worm-grazed_Lawn environment	Day15
135	PCME43	253491	248333	241362	241985	197046	123581	worm-grazed_Lawn environment	Day15
136	PCME44	193948	189897	184384	184998	146318	94717	worm-grazed_Lawn environment	Day15
137	PCME45	215146	210551	204566	204459	163902	107961	worm-grazed_Lawn environment	Day15
138	ACME31	53066	51839	50694	50732	40358	28933	worm-grazed_Lawn environment	Day15
139	ACME32	87634	85707	84292	83720	68163	49632	worm-grazed_Lawn environment	Day15
140	ACME33	132657	129946	127996	127393	104882	74311	worm-grazed_Lawn environment	Day15
141	ACME34	120520	117997	116375	116222	104069	64463	Non-grazed lawn environment (control)	Day15
142	ACME35	130435	127617	125630	125146	107303	65952	Non-grazed lawn environment (control)	Day15
143	ACME36	96471	94423	93487	93578	87005	46379	Non-grazed lawn environment (control)	Day15
144	ACME54	42974	38152	37842	37516	12515	10691	Worms	Day15
145	ACME57	8414	7931	7809	7711	4041	3414	Worms	Day15
146	ACME59	32299	28215	27523	27601	8198	6761	Worms	Day15
147	BCME73	180357	163324	162067	161341	128192	113339	Worms	Day15
148	BCME80	103228	92247	91118	90991	79671	71957	Worms	Day15
149	BCME81	133846	102755	102302	102169	31305	26341	Worms	Day15
150	PCME78	71697	67394	65799	65916	50395	45346	Worms	Day15
151	PCME80	51204	48672	47530	47137	40200	37193	Worms	Day15
152	PCME81	249338	244124	239627	239709	229035	205143	Worms	Day15
153	ACME46	212537	207083	204348	204153	180132	124349	Non-grazed lawn environment (control)	Day19
154	ACME47	116867	113938	112258	111825	98874	61346	Non-grazed lawn environment (control)	Day19
155	ACME48	175474	171067	168296	168442	148055	107344	Non-grazed lawn environment (control)	Day19
156	BCME14	157728	153329	150903	151070	129279	86919	Non-grazed lawn environment (control)	Day19
157	BCME15	117061	113849	112049	111776	94500	67641	Non-grazed lawn environment (control)	Day19
158	BCME18	258636	251664	248197	247850	215491	133411	Non-grazed lawn environment (control)	Day19
159	PCME18	288910	283388	275914	277349	227359	149118	Non-grazed lawn environment (control)	Day19
160	PCME19	349306	342515	333862	335347	282924	177591	Non-grazed lawn environment (control)	Day19
161	PCME21	254696	250008	243192	243337	198102	126350	Non-grazed lawn environment (control)	Day19
162	ACME61	9977	8657	8568	8474	954	787	Worms	Day19
163	ACME64	36944	31849	31676	31348	10634	8274	Worms	Day19
164	ACME69	55626	49152	48952	48604	25654	24641	Worms	Day19
165	BCME08	177437	172383	169875	169127	146557	101518	worm-grazed_Lawn environment	Day19
166	BCME09	193471	188389	185920	184998	160209	109613	worm-grazed_Lawn environment	Day19
167	BCME17	268114	260761	257423	255983	222210	146600	worm-grazed_Lawn environment	Day19
168	PCME13	203380	199251	193826	193446	155304	104042	worm-grazed_Lawn environment	Day19
169	PCME17	269218	263972	256509	257793	209980	130317	worm-grazed_Lawn environment	Day19
170	PCME22	257195	251905	244989	245701	197350	128920	worm-grazed_Lawn environment	Day19
171	ACME43	236656	231229	227340	226814	189755	122970	worm-grazed_Lawn environment	Day19
172	ACME44	119696	116986	114865	114578	93924	65257	worm-grazed_Lawn environment	Day19
173	ACME45	148464	145348	143589	143269	127672	90967	worm-grazed_Lawn environment	Day19
174	BCME66	239152	232005	229214	229018	207441	91107	Worms	Day19
175	BCME67	121228	89943	89505	88866	34818	30878	Worms	Day19
176	BCME68	87392	70058	69809	69474	10903	9298	Worms	Day19
177	PCME82	10709	9935	9678	9658	6482	5657	Worms	Day19
178	PCME83	65436	61603	60340	60260	30571	25368	Worms	Day19
179	PCME84	43160	32108	30964	31302	28841	27024	Worms	Day19
180	ACME40	106072	103711	102432	101980	92795	55123	Non-grazed lawn environment (control)	Day22
181	ACME41	368373	358710	354384	353962	318760	218314	Non-grazed lawn environment (control)	Day22
182	ACME42	244685	239211	236352	236276	212640	114584	Non-grazed lawn environment (control)	Day22
183	BCME19	280153	272046	267925	267980	226967	157336	Non-grazed lawn environment (control)	Day22
184	BCME20	222858	215976	212677	212555	178902	120638	Non-grazed lawn environment (control)	Day22
185	BCME23	183388	177818	174955	174584	147198	109876	Non-grazed lawn environment (control)	Day22
186	PCME02	262892	257613	250575	251657	206822	138885	Non-grazed lawn environment (control)	Day22
187	PCME14	176461	172980	167907	168481	137507	94631	Non-grazed lawn environment (control)	Day22
188	PCME20	282101	276810	269716	270622	228433	147439	Non-grazed lawn environment (control)	Day22
189	BCME22	237451	230248	226867	225951	190240	126305	worm-grazed_Lawn environment	Day22
190	BCME24	196565	190930	188097	187558	161623	114484	worm-grazed_Lawn environment	Day22
191	BCME40	229023	221805	218668	217483	183712	124910	worm-grazed_Lawn environment	Day22
192	PCME41	217534	213268	207529	207440	171734	108925	worm-grazed_Lawn environment	Day22
193	PCME42	225943	221285	215202	215778	175568	107270	worm-grazed_Lawn environment	Day22
194	PCME47	150809	147738	143769	143854	117433	79725	worm-grazed_Lawn environment	Day22
195	ACME37	109626	107368	105727	104827	86352	60183	worm-grazed_Lawn environment	Day22
196	ACME38	133807	130808	128737	127797	106715	75804	worm-grazed_Lawn environment	Day22
197	ACME39	90938	88833	87266	87033	72966	52659	worm-grazed_Lawn environment	Day22
a Read pairs - reverse and forward

## Sheet: Supplementary_Table_2
Supplementary Table 2: Worm counts during the course of experiment
Day	CME	Replicate	Gravids+PostGravids	L1_L3	Dauers	worm count in sample	Total
Day0	ACME	1	0	0	30	30	30
Day0	ACME	2	0	0	30	30	30
Day0	ACME	3	0	0	30	30	30
Day0	BCME	1	0	0	30	30	30
Day0	BCME	2	0	0	30	30	30
Day0	BCME	3	0	0	30	30	30
Day0	PCME	1	0	0	30	30	30
Day0	PCME	2	0	0	30	30	30
Day0	PCME	3	0	0	30	30	30
Day03	ACME	1	30	0	0	30	30
Day03	ACME	2	30	0	0	30	30
Day03	ACME	3	30	0	0	30	30
Day03	BCME	1	30	0	0	30	30
Day03	BCME	2	30	0	0	30	30
Day03	BCME	3	30	0	0	30	30
Day03	PCME	1	30	0	0	30	30
Day03	PCME	2	30	0	0	30	30
Day03	PCME	3	30	0	0	30	30
Day06	ACME	1	64	319	21	404	10100b
Day06	ACME	2	59	277	33	369	9225b
Day06	ACME	3	83	120	10	213	5325b
Day06	BCME	1	50	75	2	127	3175b
Day06	BCME	2	35	85	4	124	3100b
Day06	BCME	3	75	71	5	151	3775b
Day06	PCME	1	27	63	1	91	2275b
Day06	PCME	2	50	69	3	122	3050b
Day06	PCME	3	30	80	3	113	2825b
Day09	ACME	1	8	191	27	226	11300a
Day09	ACME	2	7	233	14	254	12700a
Day09	ACME	3	15	393	20	428	21400a
Day09	BCME	1	11	715	40	766	38300a
Day09	BCME	2	16	512	27	555	27750a
Day09	PCME	1	8	444	11	463	11575b
Day09	PCME	2	3	355	8	366	9150b
Day09	PCME	3	5	250	2	257	6425b
Day12	ACME	1	25	69	77	171	NA
Day12	BCME	1	54	22	48	124	NA
Day12	PCME	1	30	48	37	115	NA
Day12	ACME	2	20	52	65	137	NA
Day12	BCME	2	68	35	41	144	NA
Day12	PCME	2	12	24	16	52	NA
Day12	ACME	3	21	50	71	142	NA
Day12	BCME	3	62	30	43	135	NA
Day12	PCME	3	20	38	27	85	NA
Day15	ACME	1	0	4	110	114	NA
Day15	BCME	1	9	11	150	170	NA
Day15	PCME	1	0	3	48	51	NA
Day15	ACME	2	0	3	81	84	NA
Day15	BCME	2	10	10	110	130	NA
Day15	PCME	2	0	0	14	14	NA
Day15	ACME	3	0	8	110	118	NA
Day15	BCME	3	1	10	180	191	NA
Day15	PCME	3	0	0	52	52	NA
Day19	ACME	1	0	0	201	201	NA
Day19	BCME	1	0	0	200	200	NA
Day19	PCME	1	0	0	80	80	NA
Day19	ACME	2	0	0	247	247	NA
Day19	BCME	2	0	0	171	171	NA
Day19	PCME	2	0	0	80	80	NA
Day19	ACME	3	0	0	181	181	NA
Day19	BCME	3	0	0	218	218	NA
Day19	PCME	3	0	0	100	100	NA
Day22	ACME	1	0	0	250	250	NA
Day22	BCME	1	0	0	300	300	NA
Day22	PCME	1	0	0	220	220	NA
Day22	ACME	2	0	0	260	260	NA
Day22	BCME	2	0	0	250	250	NA
Day22	PCME	2	0	0	270	270	NA
Day22	ACME	3	0	0	266	266	NA
Day22	BCME	3	0	0	280	280	NA
Day22	PCME	3	0	0	240	240	NA
a Worms counted in a 5 µL sample of a total volume of 250 µL.
b Worms counted in a 10 µL sample of a total volume of 250 µL.
